# Supplementary material for: The tetrapod fauna of the upper Permian Naobaogou Formation of China: 1. Shiguaignathus wangi gen. et sp. nov., the first akidnognathid therocephalian from China
Source: PeerJ. 2017 Dec 6;5:e4150. doi: 10.7717/peerj.4150 (PMC5723136; doi:10.7717/peerj.4150)
Supplement: Supplemental Information 2 [file peerj-05-4150-s002.tnt]

xread
131 54
Gorgonopsia	000[0 1]000000000000000001000??000?000000100002000000000?01000001000000000000000100200000000000000000000010?00000001000?0[0 1]00[0 1]00??000??[0 1]
Charassognathus_gracilis	?0?1?000000102001001011110?110?1200?1??????????????????20????????1101??1?21000100111?2?1?0?010100001100?????????????0??????00000??1
Dvinia_prima	00011001000102001001111110011011201013?000211001111100?201?02?0001111?0102100010011?2211001010100001120?????????002?0?????200010?01
Procynosuchus_delaharpeae	00011001000102001001011110011011201013?0002110011111000201?02000011111010210001001102211001010100001110000??0001002?011110000010?01
Lycosuchus_vanderrieti	0001000000100200210001011001100001000101000011101210?1010?1??100?000001?1000002001112000010000001000000?000?00???????11?1?0?01000?0
Alopecodon	?001?10100000?002??0???????????00?1?0????????????????????????????????????0000?2??111??0??11001000?00000??????????????????????000???
Glanosuchus_macrops	0001110000000100200001011001110001100111000111110210101101002?0110000?111000001001112000012000000000000100?00112111??11[0 1]1?0?00000?0
Ictidosaurus_angusticeps	000111000000010?2??0?111???1???00?1??1110????????????0???????????????????000002001112000012001000000000??????????????????????000???
Pardosuchus	?0011?0000000?????????????????????????1????????10???1????????????????????000002??111??0?01100100???00????????????????????????000???
Pristerognathus_polyodon	000111000000010020000111100111000?10?111000111110210101101002?0110000????00?001001112000012000000000000???????????????????0?000?0?0
Scylacosaurus	0001110000000?002000???1???1???00?10?111000011?102?0101???????????????????????????????????2001000??00?0?????????????????????00000??
Scylacosuchus	0001010100??01???0?001?110011?00011??11????????????01??1????21001??00??1?000001??????????1010100000102??1???01??????1???1???0000???
Annatherapsidus	?001000?00000100201?0111100111000110011200211111021011111?012100100000?1?000?01001111?00010101000001000???????????????????0?01100?0
USNM_PAL_412421	?001?00100000100201101111001110001100212?12111110210111???0121011??001????????????????????0101001??10?0???????????????????0?0110000
Akidnognathus_parvus	11111001000001002011011110011100011002110121111112101111??0121????0001?1?000101001111?00010101000001010???????????????????0?01[0 1]000?
Euchambersia_mirabilis	0111?0011?00020?2001111110011100211012120211101111101111?1012?0??0000?????????????????000?0010012??1??????????????????????0?0??0?00
Ophidostoma	???1000?010102012001011111011?0001?0111??????1?1021011????0??????????????1?0?0111111110011??????000?0?0?????????????????????000000?
Promoschorhynchus	11111001000001002011011111011110011012120111111112101111[0 1]1012111100001?1?00010100111100001011100[0 1]00101[0 1]?10111?????????1???0?0110000
Olivierosuchus_parringtoni	1111100100000100201101111001111001[0 1]01212011111111210111111012111100000???000101001111000010[0 1]11001001011?10111112?????1111?0?0110000
Cerdosuchoides	0111100000000[1 2]002011011110011?10010012110??111111210111????????????????1?000111001111000010010001001011?1?0?????????????????011000?
Moschorhinus_kitchingi	0111100000100200201101111001111001001212021111111210111111012101100001???000111001111000010010001001011?????01????????111?0?0110000
Chthonosaurus	???1?00?00000?002011111110?11?1001??0??1??211111021?1111??012????0000?????1?????????????????????00??2?0?????????????????????00?02?0
Ichibengops	???1?0??0?0???0??001?1?11??1?1?00???0?611??11111021?111111???????000???????????????????0????????0???2??????????????????????1?0?02?0
Ictidostoma_hemburyi	1001100001010?01?001011111011?001110111101111111?210111?????????????0????110000101111?0?100000000001010???????????????????0?00000??
Microwhaitsia	1001000001110?002011???????????00?1?1111001111?????01????????????????????110001111111?0?100100001001010??????????????????????001???
Hofmeyria_atavus	1001[0 1]00001010201200[0 1]0111110111001110111101[0 1]1111102101111?101210000?0001?111000[0 1]1111111001001000000[0 1]1010??????????????111??0?00010?1
Mirotenthes_digitipes	10010000010102012001011111011100111011110?111111021??111?101210000?0001?111000011111110010000?00001101011011111211??111110??000[0 1]0?1
Ictidochampsa_platyceps	1?0100010101?2012??111111?0111?0?110?1???1??11?1?210111???01210?????00?1??????????????????????0?0?????0?????????????????????000?2??
Viatkosuchus_sumini	1001000101110200201111111101111001101162?0211111021011110101210??1?0001?1110001?0111110010010?001??10?0????????????????????10000201
Moschowhaitsia_vjuschkovi	100100010111?20020111111???1??100110126110211111?2101?1?????????????0?????????????????????0??0??0?????0????????????????????1000020?
Theriognathus_microps	1001[0 1]0010111020020111111100111100110[0 1]26110[1 2]11011[0 1]211111210012100011000111[0 1]1000[0 1]101111100100[0 1]00002011?11?10111112111?111110010??[0 1]?01
Ictidosuchus_primaevus	?001101000001?01200101111101110001?1?1210??111?1?2111111010121101???00???21000011?????0??1?101100?0?????1???????????????????00000??
Ictidosuchoides_longiceps	100110100000110120010111110111000111012100111111121111110101211?10?0011?1210000111111100011[0 1]01100101010?????1?12?????1111?0?00000?0
Perplexisaurus	???1?0?000???????00101?11001??100????11?????11??021011???????????????????000?000??11??0??1??0000010?100?????????????????????00100??
Ictidosuchops_rubidgei	1001101000001?01200101111??1??000?1?012101[0 1]111110211111???????????????????????????????????1101100??10?0???????????????????0000[0 1]000?
Regisaurus_jacobi	100110110000110120011011110111?00111113100111111021111111101211?101001?1?2100001?11111??001000100?01010?1111111211111111111000[0 1]0010
Urumchia	1??11??100?0???????????????????001???13100?11111?21?111???????????????????1??0????????????1000100101010????????????????????0?00?1??
Choerosaurus_dejageri	??01?011000010111?0111111?111??10111?1??????1111??1??????????????????????211000101111101?1??011001010?0??0??11??11111?1?1????0101??
Lycideops_longiceps	10011010000010011001111111111??101110141001111110211111???????1?????0????2100001011111010010001001[0 1]10?0???????????????????11100011?
Karenites_ornamentatus	??011010000011011001[0 1]1111101110001111??10?011111021111010101211010100111121100010111110101???11001011?0????????????????????010001?0
Mupashi	???11010000011011001111111011?0001111?[2 4]10?211111?21111110101211010100111121100010111110101???110010?020????????????????????010001?0
Tetracynodon_tenuis	?0010010000010?210011?111?1?11?10111014???21111112111111010?2?1010?001???21000010111110?0?200??00?0102?????????????????????1?0101?0
Tetracynodon_darti	100100100000101210011?111?1?11?1011101410021111112111011010121101010011?121000010111110101200??00?01020?2[0 1]111112111111111?11?010110
Scaloposaurus_constrictus	10011010000001?2?0010?11111?11?00111013100111111121111110101211?101001???21000010111110101?00?100101100?2???1112????111111?100100??
Ericiolacerta_parva	?001?011000001?210011?111?1?1??001100?510?2111?1121?111???0?2?100???0????210000101111101011?0?2?0201100?210111??111????????0?01001?
Silphedosuchus	?001?011000001??10011?111?1????00?1?0?510?211111121?1?1??????????????????21000?10?11??0?01??0?2?0201100????????????????????0?0100??
Nothogomphodon	?001100101010?01?0011??1??11??100?1?02310021111112111?1??????????????????000?0111?11??0??10000100001100???????????????????01001001?
Ordosiodon	1001100101010??????????????????0??1?125????11111121111???????????????????00000011111?101010000100101100?2???1????????????101?01001?
Hazhenia	10011000010102121001111110111110?110125???211111121111????012?100???01?1?0000001111111010100?010010?100????????????????????100[0 1]011?
Antecosuchus	????100101???????????????????????????25????????????11????????????????????0101111??11??0?01???010010?1?0????????????????????1?00??1?
Bauria_cynops	1001100101010212200111111011111001100251??2111111211111111012110001001???010111111111101010000100101100???????12??????????010000010
Traversodontoides	???1100?01010?122001010110011?0001??0?5????111111211111???0?????????0?????10??111?1???0??1????10010?1?0????????????????????100000??
Microgomphodon_oligocynus	100110010101020[0 1]2001011110111100011002510?21111112111111110121100010011?1010111111111101010000100101100?21?01112????1?1111010000010
Shiguaignathus	11??1000001???????????????????????1?11120021111????0111???????????????????????????????????0??1??0?????0??????????????????????01000?
;
cnames
{0 'Character_1';
{1 'Character_2';
{2 'Character_3';
{3 'Character_4';
{4 'Character_5';
{5 'Character_6';
{6 'Character_7';
{7 'Character_8';
{8 'Character_9';
{9 'Character_10';
{10 'Character_11';
{11 'Character_12';
{12 'Character_13';
{13 'Character_14';
{14 'Character_15';
{15 'Character_16';
{16 'Character_17';
{17 'Character_18';
{18 'Character_19';
{19 'Character_20';
{20 'Character_21';
{21 'Character_22';
{22 'Character_23';
{23 'Character_24';
{24 'Character_25';
{25 'Character_26';
{26 'Character_27';
{27 'Character_28';
{28 'Character_29';
{29 'Character_30';
{30 'Character_31';
{31 'Character_32';
{32 'Character_33';
{33 'Character_34';
{34 'Character_35';
{35 'Character_36';
{36 'Character_37';
{37 'Character_38';
{38 'Character_39';
{39 'Character_40';
{40 Character_137;
{41 'Character_42' _ _ 2;
{42 'Character_43';
{43 'Character_44';
{44 'Character_45';
{45 'Character_46';
{46 'Character_47';
{47 'Character_48';
{48 'Character_49';
{49 'Character_50';
{50 'Character_51';
{51 'Character_52';
{52 'Character_53';
{53 'Character_54';
{54 'Character_55';
{55 'Character_56';
{56 'Character_57';
{57 'Character_58';
{58 'Character_59';
{59 'Character_60';
{60 'Character_61';
{61 'Character_62';
{62 'Character_63';
{63 'Character_64';
{64 'Character_65';
{65 'Character_66';
{66 'Character_67';
{67 'Character_68';
{68 'Character_69';
{69 'Character_70';
{70 'Character_71';
{71 'Character_72';
{72 'Character_73';
{73 'Character_74';
{74 'Character_75';
{75 'Character_76';
{76 'Character_77';
{77 'Character_78';
{78 'Character_79';
{79 'Character_80';
{80 'Character_81';
{81 'Character_82';
{82 'Character_83';
{83 'Character_84';
{84 'Character_85';
{85 'Character_86';
{86 'Character_87';
{87 'Character_88';
{88 'Character_89';
{89 'Character_90';
{90 'Character_91';
{91 'Character_92';
{92 'Character_93';
{93 'Character_94';
{94 'Character_95';
{95 'Character_96';
{96 'Character_97';
{97 'Character_98';
{98 'Character_99';
{99 'Character_100';
{100 'Character_101';
{101 'Character_102';
{102 'Character_103';
{103 'Character_104';
{104 'Character_105';
{105 'Character_106';
{106 'Character_107';
{107 'Character_108';
{108 'Character_109';
{109 'Character_110';
{110 'Character_111';
{111 'Character_112';
{112 'Character_113';
{113 'Character_114';
{114 'Character_115';
{115 'Character_116';
{116 'Character_117';
{117 'Character_118';
{118 'Character_119';
{119 'Character_120';
{120 'Character_121';
{121 'Character_122';
{122 'Character_123';
{123 'Character_124';
{124 'Character_125';
{125 'Character_126';
{126 'Character_127';
{127 'Character_128';
{128 'Character_129';
{129 'Character_130';
{130 'Character_131';
;
ccode	+ 13 15 16 32 37 42 55 60 78 90 94 96 97 101 104 111 114 *;
proc /;
comments 0
;
